# Supplementary material for: Regulating G protein-coupled receptors by topological inversion
Source: eLife. 2019 Mar 5;8:e40234. doi: 10.7554/eLife.40234 (PMC6400500; doi:10.7554/eLife.40234)
Supplement: Table 1—source data 1. [file elife-40234-table1-data1.xlsx]

## Sheet: Sheet1
Table 1. Candidate Proteins that Switch Topology via Regulated Alternative Translocation.
Gene Name	Full Name	GPCR?
ACKR2	atypical chemokine receptor 2	Y
ACKR3	atypical chemokine receptor 3	Y
ACKR4	atypical chemokine receptor 4	Y
ADRA1A	Alpha-1-adrenergic receptor 1A	Y
AGTR1	angiotensin II receptor, type 1	Y
AGTR2	angiotensin II receptor, type 2	Y
APLNR	apelin receptor	Y
BDKRB1	bradykinin receptor B1	Y
C3AR1	complement component 3a receptor 1	Y
C5AR1	complement component 5a receptor 1	Y
CCR1	chemokine (C-C motif) receptor 1	Y
CCR2	chemokine (C-C motif) receptor 2	Y
CCR3	chemokine (C-C motif) receptor 3	Y
CCR4	chemokine (C-C motif) receptor 4	Y
CCR5	chemokine (C-C motif) receptor 5	Y
CCR6	chemokine (C-C motif) receptor 6	Y
CCR7	chemokine (C-C motif) receptor 7	Y
CCR9	chemokine (C-C motif) receptor 9	Y
CCR10	chemokine (C-C motif) receptor 10	Y
CCRL2	chemokine (C-X-C motif) receptor 2	Y
CXCR3	chemokine (C-X-C motif) receptor 3	Y
CXCR4	chemokine (C-X-C motif) receptor 4	Y
CXCR5	chemokine (C-X-C motif) receptor 5	Y
CXCR6	chemokine (C-X-C motif) receptor 6	Y
CX3CR1	C-X3-C motif chemokine receptor 1	Y
EDNRA	endothelin receptor type A	Y
EDNRB	endothelin receptor type B	Y
FFAR3	free fatty acid receptor 3	Y
FPR1	formyl peptide receptor 1	Y
GALR1	Galanin receptor 1	Y
GHSR	growth hormone secretagogue receptor	Y
GPER1	G protein-coupled estrogen receptor 1	Y
GPR15	G protein coupled receptor 15	Y
GPR174	G protein-coupled receptor 174	Y
GPR182	G protein-coupled receptor 182	Y
GPR183	G protein-coupled receptor 183	Y
GPR25	G protein coupled receptor 25	Y
GPR37L1	G protein-coupled receptor 37 like 1	Y
GPR45	G protein-coupled receptor 45	Y
GPR75	G protein-coupled receptor 75	Y
GRPR	gastrin-releasing peptide receptor	Y
HCAR3	hydroxycarboxylic acid receptor 3	Y
KISS1R	KISS1 receptor	Y
LPAR4	lysophosphatidic acid receptor 4	Y
LPAR5	lysophosphatidic acid receptor 5	Y
MAS1	MAS1 proto-oncogene, G protein-coupled receptor	Y
MCHR1	melanin-concentrating hormone receptor 1	Y
MCHR2	melanin-concentrating hormone receptor 2	Y
MLNR	motilin receptor	Y
MRGPRX1	MAS-related GPR, member X1	Y
MRGPRX2	MAS-related GPR, member X2	Y
MRGPRX4	MAS-related GPR, member X4	Y
NMUR1	neuromedin U receptor 1	Y
NMUR2	neuromedin U receptor 2	Y
NPBWR1	neuropeptides B/W receptor 1	Y
NPY1R	neuropeptide Y receptor Y1	Y
NPY2R	neuropeptide Y receptor Y2	Y
NTSR1	Neurotensin receptor 1	Y
NTSR2	Neurotensin receptor 2	Y
OPN1SW	opsin 1 (cone pigments), short-wave-sensitive	Y
OPN3	opsin 3	Y
OPRD1	opioid receptor, delta 1	Y
OPRK1	opioid receptor kappa 1	Y
OPRM1	opioid receptor mu 1	Y
P2RY1	purinergic receptor P2Y, G-protein coupled, 1	Y
P2RY2	purinergic receptor P2Y, G-protein coupled, 2	Y
PRLHR	prolactin releasing hormone receptor	Y
PTGDR1	prostaglandin D2 receptor 1	Y
PTGDR2	prostaglandin D2 receptor 2	Y
PTGER1	prostaglandin E receptor 1 (subtype EP4)	Y
PTGER2	prostaglandin E receptor 2 (subtype EP4)	Y
PTGER3	prostaglandin E receptor 3 (subtype EP4)	Y
PTGER4	prostaglandin E receptor 4 (subtype EP4)	Y
R3HDML	R3H domain containing-like	N
RXFP3	relaxin/insulin-like family peptide receptor 3	Y
RXFP4	relaxin/insulin-like family peptide receptor 4	Y
SSTR5	somatostatin receptor 5	Y
TAS2R1	taste receptor, type 2, member 1	Y
TAS2R10	taste receptor, type 2, member 10	Y
TAS2R13	taste receptor, type 2, member 13	Y
TAS2R14	taste receptor, type 2, member 14	Y
TAS2R19	taste receptor, type 2, member 19	Y
TAS2R20	taste receptor, type 2, member 20	Y
TAS2R30	taste receptor, type 2, member 30	Y
TAS2R38	taste receptor, type 2, member 38	Y
TAS2R4	taste receptor, type 2, member 4	Y
TAS2R41	taste receptor, type 2, member 41	Y
TAS2R43	taste receptor, type 2, member 43	Y
TAS2R46	taste receptor, type 2, member 46	Y
TAS2R50	taste receptor, type 2, member 50	Y
TM4SF20	transmembrane 4 L six family member 20	N
TM4SF4	transmembrane 4 L six family member 4	N
